# Supplementary material for: PyLossless: A non-destructive EEG processing pipeline
Source: Behav Res Methods. 2026 Jul 6;58(8):220. doi: 10.3758/s13428-026-02997-z (PMC13337736; doi:10.3758/s13428-026-02997-z)
Supplement: Supplementary file 1 — (tex 2 KB) [file 13428_2026_2997_MOESM1_ESM.tex]

\section*{Supporting information}

\subsection*{Robust Average Reference}

\begin{figure}[ht]
    \centering
    \includegraphics[width=0.8\textwidth]{images/robust_rereference.png}
    \caption{Schematic representation of how PyLossless detects sensors to exclude from the average reference.}
    \label{fig:s1_robust_reref}
\end{figure}

The robust average reference is performed before the first pipeline step and between most pipeline steps. This routine uses a standard deviation-based metric to identify sensors with outlying voltage variance across time and leaves them out of the reference operation. For this routine, a 3D matrix standard deviation is taken across dimension $t$ of input matrix $X$, resulting in 2D matrix $X^{\sigma^{t}}$. Then, the pipeline computes 25th, 50th, and 75th quantiles across the sensors dimension of  $X^{\sigma^{t}}$, and the Inter-Quantile-Range (IQR) is calculated:

\begin{equation}
IQR^s = \mathcal{Z}^{\sigma^{t}\mu^{e}Q75^s}-\mathcal{Z}^{\sigma^{t}\mu^{e}Q25^s}
\end{equation}

\noindent Then, a non-parametric Z-score is computed from these vectors:

\begin{equation}
\mathcal{Z}^{\sigma^{t}} = \frac{X^{\sigma^{t}Q50^s} - X^{\sigma^{t}}}{IQR^s}
\end{equation}

Each sensor $i$ is left out of the rereferencing procedure if it has previously been flagged or if $\mathcal{Z}^{\sigma^{t}\mu^{e}}_i > \mathcal{Z}^{\sigma^{t}\mu^{e}Q50^s} + k \times IQR^s$ where $\mathcal{Z}^{\sigma^{t}\mu^{e}}$ is the mean of $\mathcal{Z}^{\sigma^{t}}$ across epochs. This process is illustrated in Supplementary Figure \ref{fig:s1_robust_reref}.

\subsection*{Flag Noisy Time Periods}

The \textit{flag noisy time periods} step is very similar to the \textit{flag noisy sensors} step previously described, but exchanging the dimensions along which the various operations are performed. This process is described in Supplementary Figure \ref{fig:s2_noisy_epochs}.


\begin{figure}[!htb]
    \centering
    \includegraphics[width=0.8\textwidth]{images/Flag_noisy_epochs.png}
    \caption{Schematic representation of the process used to flag noisy time periods.}
    \label{fig:s2_noisy_epochs}
\end{figure}
